# Supplementary material for: Designing multi‐arm multi‐stage clinical trials using a risk–benefit criterion for treatment selection
Source: Stat Med. 2015 Oct 12;35(4):522–33. doi: 10.1002/sim.6760 (PMC4950037; doi:10.1002/sim.6760)
Supplement: Supplementary file 1 — Supporting info item [file SIM-35-522-s001.zip]

Archive with 2 entries (2 files):
- 3M-Supplement-15SEP2015.tex
- 3M-Supplement-15SEP2015-V1.pdf
