# Supplementary material for: Designing multi‐arm multi‐stage clinical trials using a risk–benefit criterion for treatment selection
Source: Stat Med. 2015 Oct 12;35(4):522–33. doi: 10.1002/sim.6760 (PMC4950037; doi:10.1002/sim.6760)
Supplement: Supplementary file 1 — Supporting info item [file SIM-35-522-s001.zip › 3M-Supplement-15SEP2015.tex]

\documentclass[times, doublespace]{simauth}

\usepackage{moreverb}
\usepackage{graphicx}
\usepackage{cite}
\usepackage{multirow}
\newcommand{\bs}[1]{\boldsymbol{#1}}
%\usepackage[dvips,colorlinks,bookmarksopen,bookmarksnumbered,citecolor=red,urlcolor=red]{hyperref}
\usepackage[colorlinks, bookmarksopen, bookmarksnumbered, citecolor=red, urlcolor=red]{hyperref}

%\newcommand{\mysmall}{\fontsize{7.5pt}{8pt}\selectfont}

\newcommand\BibTeX{{\rmfamily B\kern-.05em \textsc{i\kern-.025em b}\kern-.08em
T\kern-.1667em\lower.7ex\hbox{E}\kern-.125emX}}

\def\volumeyear{2015}


\usepackage{amsmath, bm, bbm}
\usepackage{amssymb}
\usepackage{mathtools}
%\usepackage[figuresright]{rotating}

\newcommand{\cI}{{\cal I}}
\newcommand{\rCov}{\mbox{Cov}}
\newcommand{\rVar}{\mbox{Var}}
\newcommand{\istar}{i^{\star}}
\newcommand{\cSS}{{\mathcal{SS}}}
\newcommand{\cS}{{\mathcal{S}}}
\newcommand{\eqdef}{=\vcentcolon}

\usepackage{titlesec}
\titleformat{\section}{\normalfont\Large\bfseries}{A.\thesection}{1em}{}

\begin{document}

\runninghead{T.~JAKI AND L.~V.~HAMPSON}

\title{Designing multi-arm multi-stage clinical trials using a risk-benefit criterion for treatment selection. Supplementary materials.}

\author{Thomas~Jaki\affil{a}\corrauth, Lisa V. Hampson\affil{a}}

\address{\affilnum{a}Medical and Pharmaceutical Statistics Research Unit, Department of Mathematics and Statistics, Lancaster University, Lancaster, UK}

\corraddr{Thomas Jaki, Medical and Pharmaceutical Statistics Research Unit, Department of Mathematics and Statistics, Lancaster University, Lancaster, UK. E-mail: jaki.thomas@gmail.com}

\maketitle

\section{Joint distribution of efficacy and safety score statistics under general configurations of ${\theta}$\label{app:generalTheta}}

We adopt the following notation to let $f_{X}(x)$ denote the probability density function (pdf) of a random variable $X$ evaluated at $X=x$ and let $f_{X|Y}(x|y)$ denote the conditional pdf of $X$ given $Y=y$. Recall that $\cI_T = n/(2\sigma_T^2)$, for $T \in \{E, S\}$, is the common information level for estimating $\theta_{Tk}$ in Stage 1 when $n$ subjects are randomised to each trial arm. For each treatment $k=0,1, \ldots, K$, we can define statistics
\begin{equation*}
\begin{pmatrix}
X_{Ek} \\ X_{Sk}
\end{pmatrix} =
\begin{pmatrix} \cI_E (\hat{\mu}_{Ek} - \mu_{E0}) \\
\cI_S (\hat{\mu}_{Sk} - \mu_{S0}) \end{pmatrix} \sim
N\left(
\begin{pmatrix} \cI_E\, \theta_{Ek} \\ \cI_S\, \theta_{Sk} \end{pmatrix} ,
\begin{pmatrix} \cI_E/2 & \rho \sqrt{(\cI_E \cI_S)}/2 \\ \rho \sqrt{(\cI_E \cI_S)}/2 & \cI_S/2
\end{pmatrix} \right ),
\end{equation*}
where $\theta_{E0} = \theta_{S0} = 0$ and pairs of statistics for different treatments are independent. Since these statistics are functions of $\mu_{E0}$ and $\mu_{S0}$ rather than their MLEs, they are not directly observable unless average response rates on control are known. However, taking differences between $X_{E,k}$ and $X_{E,0}$, and $X_{S,k}$ and $X_{S,0}$, gives the efficient score statistics $Z_{Ek}$ and $Z_{Sk}$, respectively. In the following, we shall find it useful to write the objective functions determining treatment selection in terms of the $X_{Tk}$s, that is,
\begin{equation*}
O_k(X_{E0}, X_{S0}) = \frac{w_E(X_{Ek} - X_{E0})}{\sqrt{\cI_E}} + \frac{w_S(X_{Sk} - X_{S0})}{\sqrt{\cI_S}} \qquad {\text{for $k=1, \ldots, K$}},
\end{equation*}
where we adopt this notation to emphasise the dependence of objective functions on $X_{E0}$ and $X_{S0}$. \newline

Let $\mathcal{C} = \{ X_{Ek} = x_{E}, X_{Sk} = x_{S}, X_{E0} = x_{E0}, X_{S0} = x_{S0} \}$. The conditional joint density of $(X_{E\istar}, X_{S \istar}, X_{E 0}, X_{S 0}, \istar)$ given $N_{\cS} \geq 1$ evaluated at $(x_{E},x_{S}, x_{E0}, x_{S0}, k)$ can be written as
\begin{equation}
\label{pselect:apdx}
\mathbb{P}\{ \istar = k \mid \mathcal{C},\, N_{\cS} \geq 1; \bm{\theta} \}\,
f_{X_{Ek}, X_{Sk}, X_{E0}, X_{S0}}(x_{E}, x_{S}, x_{E0}, x_{S0} \mid N_{\cS} \geq 1; \bm{\theta}) \qquad \text{if $x_{S} \geq x_{S0}$}.
\end{equation}
Under the proposed treatment selection criterion, the LHS selection probability in Equation~\eqref{pselect:apdx} is the conditional probability that treatment $k$ satisfies the minimum safety criterion for selection \emph{and} strikes a superior risk-benefit trade-off to all other competing treatments (if any) meeting the same safety requirement. Thus, in our notation, treatment $k$ is selected if and only if $X_{Sk} > X_{S0}$ and for all treatments $m$, $m\neq k$, either $X_{Sm} \leq X_{S0}$ or $O_m < O_k$. Let $O_k(x_{E0}, x_{S0})$ represent the risk-benefit objective function for treatment $k$ given $X_{E0} = x_{E0}$ and $X_{S0} = x_{S0}$. Then, $\mathbb{P}\{ \istar=k |\, \mathcal{C}, N_{\cS} \geq 1; \bm{\theta}\}$ can be written as
\begin{equation} \label{pselect2:apdx}
\mathbb{P}\left \{ \bigcap_{m \neq k}  \left\{
O_m(x_{E0}, x_{S0}) < q^{\star} \right\} \cup \{ X_{S m} \leq x_{S0} \} \middle \vert \, \mathcal{C}, X_{Sk} > X_{S0}, N_{\cS} \geq 1; \bm{\theta} \right\}
\mathbb{P}\{ X_{Sk} > X_{S0} \mid \mathcal{C}, N_{\cS} \geq 1; \bm{\theta}\},
\end{equation}
where $q^{\star}$, a function of $(x_{E},\, x_{S},\, x_{E0},\, x_{S0})$, is the value of $O_k(X_{E0}, X_{S0})$ consistent with the conditioning event $\mathcal{C}$. The conditioning events on the LHS of \eqref{pselect2:apdx} can be simplified by noting that their intersection is precisely $\mathcal{C}$. Furthermore, since pairs $(X_{E0},\, X_{S0}), \ldots, (X_{EK},\, X_{SK})$ are independent, it follows that we can simplify expression \eqref{pselect2:apdx} so that it becomes
\begin{equation} \label{pselect3:apdx}
\mathbb{P}\left \{
\bigcap_{m \neq k} \left\{ O_m(x_{E0}, x_{S0}) < q^{\star} \right\} \cup \{ X_{S m} \leq x_{S0} \}; \bm{\theta} \right \}\, \mathbb{P}\{ X_{Sk} > X_{S0} \mid \mathcal{C}, N_{\cS} \geq 1; \bm{\theta}\}.
\end{equation}
For treatment $m$, $(O_m(x_{E0}, x_{S0}), \, X_{Sm})$ follow a bivariate normal joint distribution with mean $\bm{\mu}_m$ and variance $\bm{\Sigma}$ given by
\begin{equation} \label{apdx1:jtdistn}
\bm{\mu}_m =  \begin{pmatrix} \frac{w_E (\cI_E\theta_{Em} - x_{E0}) }{ \sqrt{\cI_E}} + \frac{w_S(\cI_S \theta_{Sm} - x_{S0} ) }{ \sqrt{\cI_S} } \\ \cI_S \theta_{Sm} \end{pmatrix}, \qquad
\bm{\Sigma} = \begin{pmatrix} 0.5 + \rho w_E w_S & \sqrt{\cI_S}( w_E \rho + w_S) /2 \\ \sqrt{\cI_S}(w_E\rho + w_S) /2 & \cI_S/2 \end{pmatrix}.
\end{equation}
Pairs $(O_{m_1}(x_{E0}, x_{S0}),\, X_{S m_1})$ and $(O_{m_2}(x_{E0}, x_{S0}),\, X_{S m_2})$, for $m_1 \neq m_2$, are conditionally independent given $X_{E0} = x_{E0}$ and $X_{S0} = x_{s0}$. Therefore, the probability that all treatments other than treatment $k$ fail to meet either the minimum safety criterion or the risk-benefit cut-off $q^{\star}$, can be written as the product of $(K-1)$ bivariate normal probabilities that can be computed using standard software such as the R package \verb"mvtnorm" \cite{mvtnorm_pkage, mvtnorm_bk}. \newline

Substituting expression \eqref{pselect3:apdx} for $\mathbb{P}\{\istar=k \mid \mathcal{C}, N_{\cS} \geq 1 ;\bm{\theta}\}$ in \eqref{pselect:apdx} and noting that $\mathbb{P}\{N_{\cS} \geq 1 \mid X_{Sk} > X_{S0}; \bm{\theta} \} = 1$, we can re-arrange~\eqref{pselect:apdx} using properties of conditional probabilities to find that the conditional joint density of $(X_{E\istar}, X_{S\istar}, X_{E0}, X_{S0}, \istar)$ given $N_{\cS} \geq 1$ is
\begin{equation}\label{jtdens:apdx}
\mathbbm{1}\{x_{S} > x_{S0}\} \frac{ f_{X_{Ek}, X_{Sk} }(x_{E}, x_{S}; \bm{\theta}) f_{X_{E0}, X_{S0}}(x_{E0}, x_{S0})}{ \mathbb{P}\{N_{\cS}
\geq 1; \bm{\theta} \} } \prod_{m \neq k} \mathbb{P}\{
\left\{ O_m(x_{E0}, x_{S0}) < q^{\star} \right\} \cup \left\{ X_{Sm} \leq x_{S0} \right\}; \bm{\theta} \},
\end{equation}
where $\mathbbm{1}\{x > y\}$ is the indicator function taking the value 1 if $x > y$ and 0 otherwise. The conditional joint density of $(Z_{E\istar}, Z_{S\istar}, \istar)$ follows by application of the convolution formula to Equation~\eqref{jtdens:apdx} to obtain:
\begin{align}
\nonumber &f_{Z_{E\istar}, Z_{S\istar}, \istar}(z_E, z_S, k\mid N_{\cS} \geq 1; \bm{\theta}) \\
\nonumber &= \frac{\mathbbm{1}\{ z_S >0 \}}{ \mathbb{P}\{ N_{\cS} \geq 1; \bm{\theta} \}}
\int_{-\infty}^{\infty} \int_{-\infty}^{\infty} \prod_{m \neq k} \left[ 1 - \mathbb{P}\{ \{O_m(x_E - z_E, x_S - z_S) \geq \ell_1(z_E, z_S)\} \cap \left\{ X_{Sm} \geq \ell_2(x_S, z_S) \right\}; \bm{\theta} \} \right] \\
\label{density} &\phantom{~~~~~~~~~~~~~~~~~~~~~~~~~~~~~~~~~~~~~~~~~~~~~~~} \times f_{X_{Ek}, X_{Sk}}(x_E, x_S; \bm{\theta}) f_{X_{E0}, X_{S0}}(x_E- z_E, x_S-z_S; \bm{\theta}) \mathrm{d}x_E\, \mathrm{d}x_S,
\end{align}
where $\ell_2(x_S, z_S) = x_S - z_S$ and we write $q^{\star}$ as $\ell_1(z_E, z_S) = (w_E z_E)/\surd{\cI_E} + (w_S z_S)/\surd{\cI_S}$ to emphasise the dependence of this threshold on $z_E$ and $z_S$. \newline

When patients are randomised to each active treatment and control in a common $r:1$ ratio, it is straightforward to generalise the above arguments to derive the joint distribution of $(Z_{E\istar}, Z_{S\istar}, \istar)$ by setting $\cI_T = rn/\{(r+1)\sigma_T^2\}$, for $T \in \{E, S\}$, and modifying accordingly the joint distribution of $(X_{E0},\, X_{S0})$ and for each $k=1, \ldots, K$, of $(X_{Ek},\, X_{Sk})$ and $(O_k,\, X_{Sk})$.

\section{Limiting marginal densities of $Z_{E\istar}$ and $Z_{S\istar}$ under configurations of ${\theta}$ maximising the FWER\label{app:marginal}}

We use the results of the previous section to derive limiting conditional densities of $Z_{E\istar}$ and $Z_{S\istar}$ given $N_{\cS} \geq 1$ under the configurations of $\bm{\theta}$ identified in Section~2.1 of the main manuscript as corresponding to local maxima of the FWER. These effect configurations are of the general form $\bm{\theta} = (\bm{\theta}_E, \bm{\theta}_S)$ with $\bm{\theta}_E = (\gamma_E, \ldots, \gamma_E)$ and $\bm{\theta}_S = (\gamma_S, \ldots, \gamma_S)$. For the purposes of FWER calculations we wish to find
\begin{enumerate}
\item the limit of the conditional distribution of $Z_{E\istar}$ given $N_{\cS} \geq 1$ under $\gamma_E=0$ and letting $\gamma_S \rightarrow \infty$;
\item the limit of the conditional distribution of $Z_{S\istar}$ given $N_{\cS} \geq 1$ under $\gamma_S = 0$ and letting $\gamma_E \rightarrow \infty$.
\end{enumerate}
We proceed to derive these limiting distributions in the next sections.

\subsection{Limiting marginal conditional distribution of $Z_{E\istar}$ given $N_{\cS} \geq 1$} \label{app:marginalzE}

Fix $\gamma_E = 0$ and let $\gamma_S$ take any arbitrary finite value. Under the configuration of $\bm{\theta}$ thus defined, pairs $(O_{m_1}(x_{E0}, x_{S0}),\, X_{S m_1})$ and $(O_{m_2}(x_{E0}, x_{S0}),\, X_{S m_2})$, for $m_1 \neq m_2$, are independent \emph{and} identically distributed. Therefore, for $m = 1, \ldots, K$,
\begin{align}
\nonumber \mathbb{P}\{ \{ O_m(x_E - z_E, & x_S - z_S) \geq \ell_1(z_E, z_S)\} \cap \left\{ X_{Sm} \geq \ell_2(x_S, z_S) \right\}; \gamma_E = 0, \gamma_S \} \\
\label{apdx:selection} &= \int_{\ell_2(x_S, z_S) - \cI_S\gamma_S}^{\infty - \cI_{S}\gamma_S} \int_{\ell_1(z_E, z_S)}^{\infty} f_{X_{S0}}(u) f_{O_1(x_E - z_E, x_S - z_S)|X_{S1}}(t \mid u + \cI_S\gamma_S; \gamma_E=0, \gamma_S) \mathrm{d}t\, \mathrm{d}u,
\end{align}
with $\ell_1(z_E, z_S)$ and $\ell_2(x_S, z_S)$ as defined in Appendix A.\ref{app:generalTheta}. The integrand in Equation~\eqref{apdx:selection} is a product of pdfs and so, by Fubini's Theorem, we are free to choose the order of integration. The conditional distribution of $O_1(x_E - z_E, x_S - z_S)$ given $X_{S1}= u+ \cI_S \gamma_S$ can be deduced from the joint distribution of these random variables defined by Equation~\eqref{apdx1:jtdistn}. \newline

Integrating out $Z_{S\istar}$ from the joint conditional density of $(Z_{E\istar},\, Z_{S\istar},\, \istar)$ and transforming variables of integration by setting $y = x_S - \cI_S\gamma_S$ and $\psi = z_S - \cI_S \gamma_S$, we obtain:
\begin{align} \nonumber
f_{Z_{E\istar}, \istar}(z_E, k \mid N_{\cS} \geq 1; \gamma_E = 0, \gamma_S) = \frac{1}{\mathbb{P}\{ N_{\cS} \geq 1; \gamma_S \}} \int_{- \cI_S\gamma_S}^{\infty - \cI_S\gamma_S} \int_{-\infty}^{\infty} \int_{-\infty - \cI_S\gamma_S}^{\infty - \cI_S\gamma_S} &f_{X_{E0}, X_{S0}}(x_E, y) f_{X_{E0}, X_{S0}}(x_E - z_E, y - \psi) \\
\nonumber  &\times A(\gamma_S, x_E, y, \psi)^{K-1} \mathrm{d}y\, \mathrm{d}x_E\, \mathrm{d}\psi,
\end{align}
where, after re-arranging \eqref{apdx:selection} we have
\begin{equation*}
A(\gamma_S, x_E, y, \psi) = 1 - \int_{y - \psi - \cI_S\gamma_S}^{\infty - \cI_S\gamma_S} \int_{\ell_3(x_E, y)}^{\infty} f_{V, U}(v,u) \mathrm{d}v\, \mathrm{d}u
\end{equation*}
with $\ell_3(x_E,\, y) = (w_E x_E)/\sqrt{\cI_E} + (w_Sy)/\sqrt{\cI_S}$ and marginally $V \sim N(0, 0.5 + w_E w_S \rho)$, $U \sim N( 0, \cI_S/2)$ and $\rCov(V,U) = (w_E\rho + w_S)\sqrt{\cI_S}/2$. \newline

Given a pair of boundaries for monitoring $(Z_{E\istar}, Z_{S\istar})$, the probability of making a familywise error at the test's first stage is 
\begin{align}
\nonumber\mathbb{P}\{Z_{E\istar} \geq u_E, N_{\cS} \geq 1;  \gamma_E = 0, \gamma_S\} &= K \int_{- \cI_S \gamma_S}^{\infty - \cI_S\gamma_S} \int_{-\infty}^{\infty} \int_{-\infty- \cI_S \gamma_S}^{\infty - \cI_S\gamma_S} f_{X_{E0}, X_{S0}}(x_E, y)f_{X_{S0}}(y-\psi) A(\gamma_S, x_E, y, \psi)^{K-1} \\
\label{apdx:prob} &\phantom{~~~~~~~~~~~~~~~~~~~~~~~~~~~~~~~~~~~~~} \times \Phi\left( \frac{x_E - \sqrt{(\cI_E/\cI_S)}\rho(y-\psi)-u_E}{\sqrt{0.5\,\cI_E\,(1-\rho^2)}}\right) \mathrm{d}y\, \mathrm{d}x_E\, \mathrm{d}\psi.
\end{align}
\noindent We wish to find the limit of this probability as $\gamma_S \rightarrow \infty$ in Equation~\eqref{apdx:prob}. This is not straightforward because both the integrand and limits of the multivariate integral in \eqref{apdx:prob} are functions of $\gamma_S$. The dependence of integral limits on $\gamma_S$ can be removed by multiplying the integrand by $\mathbbm{1}\{-\infty - \cI_S\gamma_S < y < \infty - \cI_S\gamma_S\}$ and $\mathbbm{1}\{- \cI_S\gamma_S < \psi < \infty - \cI_S\gamma_S \}$. To consider the limiting behaviour of this new integrand as $\gamma_S \rightarrow \infty$, let $\{\gamma_{S, \tau }\}_{\tau = 1}^{\infty}$ be an unbounded sequence of increasing values of $\gamma_S$. Setting 
\begin{align*}
h_{\tau}(x_E, y, \psi) =& f_{X_{E0}, X_{S0}}(x_E, y)f_{X_{S0}}(y - \psi)  \Phi\left( \frac{x_E - \sqrt{(\cI_E/\cI_S)}\rho(y-\psi)-u_E}{\sqrt{0.5\,\cI_E\,(1-\rho^2)}}\right) \\
& \times \left[ 1- \mathbb{P}\{ y - \psi - \cI_S \gamma_{S, \tau} < U < \infty - \cI_S \gamma_{S,\tau}, V \geq \ell_3(x_E, y)\} \right]^{K-1} \\
& \times \mathbbm{1}\{-\infty - \cI_S\gamma_{S, \tau} < y < \infty - \cI_S\gamma_{S, \tau}\} \mathbbm{1}\{- \cI_S\gamma_{S, \tau} < \psi < \infty - \cI_S\gamma_{S, \tau} \}, 
\end{align*} 
this sequence of non-negative measurable functions is bounded above by the integrable function $g(\psi, x_E, y) = 2^{K-1}f_{X_{E0}, X_{S0}}(x_E, y)f_{X_{S0}}(y - \psi)$. As $\tau \rightarrow \infty$, applying Lebesgue's Monotone Convergence Theorem to find the limit of $\mathbb{P}\{ y - \psi - \cI_S \gamma_{S, \tau} < U < \infty - \cI_S \gamma_{S,\tau}, V \geq \ell_3(x_E, y)\}$, we obtain
\begin{equation*} 
h_{\tau}(x_E, y, \psi) \rightarrow f_{X_{E0}, X_{S0}}(x_E, y)f_{X_{S0}}(y - \psi) \mathbb{P}\{ V \leq \ell_3(x_E, y)\}^{K-1} \Phi\left( \frac{x_E - \sqrt{(\cI_E/\cI_S)}\rho(y-\psi)-u_E}{\sqrt{0.5\,\cI_E\,(1-\rho^2)}}\right).
\end{equation*}
By Lebesgue's Dominated Convergence Theorem, we may interchange integration and limits in Equation~\eqref{apdx:prob} to write 
\begin{align*} 
\lim_{\gamma_S \rightarrow \infty} \mathbb{P}\{Z_{E\istar} \geq u_E, N_{\cS} \geq 1;  \gamma_E = 0, \gamma_S\} = K \int_{-\infty}^{\infty} \int_{-\infty}^{\infty} \int_{-\infty}^{\infty} &f_{X_{E0}, X_{S0}}(x_E, y)f_{X_{S0}}(y-\psi) \Phi\left( \frac{\ell_3(x_E, y)}{ \surd{(0.5 + w_E w_S \rho)}} \right)^{K-1}\\
& \times \Phi\left( \frac{x_E - \sqrt{(\cI_E/\cI_S)}\rho(y-\psi)-u_E}{\sqrt{0.5\,\cI_E\,(1-\rho^2)}}\right) \mathrm{d}y\, \mathrm{d}x_E\, \mathrm{d}\psi.
\end{align*}

\subsection{Limiting marginal conditional distribution of $Z_{S\istar}$ given $N_{\cS} \geq 1$}

Following a similar approach to that taken in Appendix A.2.1, we proceed by integrating out $Z_{E\istar}$ from $f_{Z_{E\istar}, Z_{S\istar}, \istar}(z_E, z_S, k \mid N_{\cS}\geq 1; \bm{\theta})$ to obtain
\begin{align} \label{apdx:config2}
\nonumber f_{Z_{S \istar},\istar}(z_S, k | N_{\cS} \geq 1; \gamma_E, \gamma_S=0)  = \frac{\mathbbm{1}\{z_S > 0\}}{\mathbb{P}\{ N_{\cS} \geq 1; \gamma_S = 0\}}&  \\
\nonumber \times\int_{-\infty -\cI_E \gamma_E}^{\infty - \cI_E \gamma_E} \int_{-\infty - \cI_E
\gamma_E}^{\infty - \cI_E \gamma_E} \int_{-\infty}^{\infty} f_{X_{E 0}, X_{S 0}}(v, x_S)& f_{X_{E 0}, X_{S 0}}(v - y, x_S - z_S) \\
 & \times \left[ 1- \mathbb{P}\{U \geq x_S - z_S, V \geq \ell_3(\nu, x_S)\}\right]^{K-1} \,\mathrm{d}x_S\, \mathrm{d}v\, \mathrm{d}y. 
\end{align} 
Only the limits of integration in Equation~\eqref{apdx:config2} depend upon $\gamma_E$; letting $\gamma_E \rightarrow \infty$, it follows from Lebesgue's Monotone Convergence Theorem that these limits can be replaced by $\pm \infty$. The limit of the probability of making a familywise error under the configuration of $\bm{\theta}$ with $\gamma_S=0$ and letting $\gamma_E \rightarrow \infty$, can be evaluated numerically as:  
\begin{align*}
\lim_{\gamma_E \rightarrow \infty} \mathbb{P}\{Z_{S \istar} \geq u_S, N_{\cS} \geq 1; \gamma_E, \gamma_S = 0\} \qquad \qquad \qquad &\\
 = K \int_{\text{max}\{0, u_S\}}^{\infty}\int_{-\infty}^{\infty}\int_{-\infty}^{\infty}\int_{-\infty}^{\infty} &f_{X_{E0}, X_{S0}}(\nu, x_S)f_{X_{E0}, X_{S0}}(\nu - y, x_S - z_S) \times \\
&\left[ 1- \mathbb{P}\{U \geq x_S - z_S, V \geq \ell_3(\nu, x_S)\} \right]^{K-1} \mathrm{d}x_S\, \mathrm{d}\nu\, \mathrm{d}y\, \mathrm{d}z_S.
\end{align*}

\bibliographystyle{wileyj}
\bibliography{3M}

\end{document}
